# Supplementary material for: Reconstruction of Range-Doppler Map Corrupted by FMCW Radar Asynchronization
Source: Sensors (Basel). 2023 Jun 15;23(12):5605. doi: 10.3390/s23125605 (PMC10304921; doi:10.3390/s23125605)
Supplement: Supplementary file 1 [file sensors-23-05605-s001.zip]

Archive with 6 entries (6 files):
- Video S1; Corrupted R-D maps owing to the FMCW radar asynchronization (case 1).avi
- Video S2; Corrupted R-D maps owing to the FMCW radar asynchronization (case 2).avi
- Video S3; Corrupted R-D maps owing to the FMCW radar asynchronization (case 3).avi
- Video S4; Reconstructed R-D maps using the proposed method (case 1).avi
- Video S5; Reconstructed R-D maps using the proposed method (case 2).avi
- Video S6; Reconstructed R-D maps using the proposed method (case 3).avi
